# Supplementary material for: Achromatic Markings as Male Quality Indicators in a Crepuscular Bird
Source: Biology (Basel). 2025 Mar 16;14(3):298. doi: 10.3390/biology14030298 (PMC11940135; doi:10.3390/biology14030298)
Supplement: Supplementary file 1 [file biology-14-00298-s001.zip]

Archive with 1 entries (1 files):
- biology-3513852-supplementary.pdf
